# Supplementary material for: The Surgical Outcomes of Modified Intraocular Lens Suturing with Forceps-Assisted Haptics Extraction: A Clinical and Basic Evaluation
Source: J Clin Med. 2024 Sep 18;13(18):5522. doi: 10.3390/jcm13185522 (PMC11432295; doi:10.3390/jcm13185522)
Supplement: Supplementary file 1 [file jcm-13-05522-s001.zip]

Archive with 2 entries (2 files):
- Sup File 1.mp4
- Sup File 2.mp4
